# Supplementary material for: The performance of BD FACSPresto™ for CD4 T-cell count, CD4% and hemoglobin concentration test in Ethiopia
Source: PLoS One. 2017 Apr 27;12(4):e0176323. doi: 10.1371/journal.pone.0176323 (PMC5407647; doi:10.1371/journal.pone.0176323)
Supplement: S1 Data — Error result given by FACSPresto at site and national laboratory also included. (XLS) [file pone.0176323.s003.xls]

## Sheet: suppl. raw data
studysite code	PatientStudyID	Age (year)	Sex	onART?	ART started date	Duration of ART in days	ART_regimen	CD4Abs at Site by FACSPresto	CD4% at Site by FACSPresto	Hemoglobin test at Site by FACSPresto	Error by FACSPresto at site	CD4 Abs at EPHI using FACSPresto and venous blood	CD4% at EPHI using FACSPresto and venous blood	Hemoglobin test at EPHI using FACSPresto and venous blood	Error by FACSPresto at EPHI	CD4% at EPHI using FACSCalibur and venous blood	CD4 abs at EPHI using FACSCalibur and venous blood	Hemoglobin at EPHI using FACSCalibur and venous blood
1	1501001	47	2	1	2011-07-19	1428	1d	282	25.19	12.8	0	278	24.92	12.8	0	27	315	13.6
1	1501002	38	2	1	2015-01-02	165	1e	886	25.98	15.3	0	1054	23.99	15.7	0	23	1003	15.8
1	1501003	36	2	1	2013-06-04	742	1e	376	16.97	15.5	0	293	19.15	13.6	0	19	271	14.4
1	1501004	29	1	2				204	7.7	15.5	0	127	6.15	14.4	0	7	173	15.8
1	1501005	57	2	1	2013-06-04	742	1e	752	23.08	15.8	0	687	22.79	15.1	0	23	479	15.9
1	1501006	50	1	1	2009-12-11	2013	1c	718	16.72	15.2	0	557	17.72	13.8	0	14	278	15.1
1	1501007	39	2	1	2010-08-10	1773	1e	395	16.04	13.7	0	273	18.13	13.6	0	19	292	13.6
1	1501008	47	1	1	2009-06-11	2198	1e	872	26.43	14.8	0	861	26.8	14.5	0	26	1062	14.6
1	1501009	32	2	2				672	32.23	14.2	0	725	33.72	14	0	32	708	14.3
1	1501010	30	2	1	2009-06-11	2198	1c	422	24.09	15.3	0	380	22.27	14.5	0	22	354	15.1
1	1501011	23	2	1	2010-11-25	1666	1e	1137	40.58	12.5	0	1017	42.06	12	0	42	984	12.3
1	1501012	55	1	1	2011-05-17	1493	1d	232	8.17	17	0	150	6.69	16	0	8	223	16.5
1	1501013	28	2	1	2015-04-01	78	1e	261	9.9	11	0	262	10.75	11.2	0	10	263	11.7
1	1501014	38	1	1	2012-08-02	1051	1d	282	21.03	13.8	0	237	20.05	13.3	0	19	257	14
1	1501015	40	1	1	2009-07-03	2177	1c	479	25.74	14.1	0	490	25.58	14.9	0	25	442	15.2
1	1501016	36	1	1	2009-03-06	2296	1e	635	16.61	19.3	0	619	15.33	19.1	0	14	557	19.5
1	1501017	29	2	1	2014-01-16	519	1e	1072	42.49	14.1	0	1185	42.87	14.3	0	43	1216	14.7
1	1501018	34	2	1	2009-07-23	2160	1c	404	32.47	13.5	0	385	34.33	13.4	0	34	360	13.8
1	1501019	55	1	1	2006-01-24	3436	1c	720	17.27	16.9	0	644	16	16.2	0	15	622	17.2
1	1501020	30	2	1	2013-07-09	713	1e	1022	38.95	12.1	0	872	37.46	12.2	0	34	360	12.6
1	1501021	28	1	1	2013-10-17	613	1e	644	28.24	16.9	0	604	31.5	16.2	0	31	601	16.4
1	1501022	47	1	1	2014-12-30	174	1e	510	23.3	13.8	0	448	24.23	12.4	0	24	456	13.3
1	1501023	35	2	1	2013-01-21	882	1e	681	45.42	12.6	0	723	45.13	12.3	0	42	281	12.4
1	1501024	45	2	1	2013-05-16	768	1e	398	12.83	15.1	0	333	14.22	13.6	0	14	354	14.5
1	1501025	36	2	1	2015-02-03	140	1e	218	18.13	14.7	0	165	17.14	14.4	0	18	164	14.1
1	1501026	39	2	1	2013-12-13	557	1e	626	39.04	12.2	0	566	36.31	12.4	0	35	621	12.3
1	1501027	38	2	1	2012-05-14	1135	1c	312	23.91	15.5	0	287	25.2	15.9	0	25	321	15.8
1	1501028	29	2	1	2007-03-09	3030	1c	559	30.82	14.8	0	449	31.06	14	0	30	511	14.8
1	1501029	33	2	1	2009-01-08	2359	1e	526	23.7	15	0	425	23.57	13.8	0	24	565	14.7
1	1501030	28	1	1	2015-03-09	108	1e	191	13.78	14.6	0	218	12.34	14.1	0	12	240	14.9
1	1501032	47	2	1	2006-09-13	3207	1c	591	24.8	15.1	0	485	24.5	13.3	0	24	509	13.8
1	1501033	53	1	1	2010-02-22	1949	1c	156	9.1	14.1	0	176	9.79	13.9	0	8	147	14.2
1	1501034	25	2	1	2014-03-06	476	1e	642	25.85	15.7	0	559	27.4	14.4	0	28	676	15.8
1	1501035	31	2	1	2009-10-22	2072	1e	493	20.56	10.7	0	412	20.05	10.7	0	22	487	11.1
1	1501036	59	2	1	2011-12-18	1285	1d	321	22	20.1	0	383	25.91	21	0	25	493	21.7
1	1501037	30	2	2				611	19.23	13.9	0	562	23.33	13.3	0	20	585	13.7
1	1501038	40	2	1	2013-07-09	717	1e	473	26.85	12.5	0	480	27.94	12.2	0	25	580	13.2
1	1501039	58	2	1	2009-12-04	2030	1f	591	20.39	15.4	0	537	18.92	15.1	0	18	656	16.3
1	1501040	28	2	1	2009-05-13	2235	1c	433	29.89	13.8	0	413	26.53	14.2	0	27	463	15.3
1	1501041	43	1	1	2013-08-06	692	1e	500	21.4	16.3	0	425	21.79	15	0	20	431	15.9
1	1501042	30	2	1	2013-08-14	684	1e	659	28.39	14.7	0	616	27.07	14.5	0	25	546	15.7
1	1501043	32	2	1	2014-12-25	186	1e	326	20.26	12	0	253	22.82	10.6	0	23	285	11.4
1	1501044	28	2	1	2010-09-21	1742	1c	302	16.86	15.2	0	262	15.79	14.3	0	16	305	14.8
1	1501045	41	1	1	2013-06-19	741	1e	259	15.14	16.8	0	230	13.27	16.8	0	11	191	17.5
1	1501046	53	1	1	2014-11-14	228	1e	265	11.35	15.6	0	245	12.69	15.9	0	12	247	15.4
1	1501047	35	2	1	2009-10-23	2076	1c	266	20.94	13.5	0	219	19.54	12.7	0	21	229	13
1	1501048	47	1	1	2011-08-09	1421		335	14.18	15.5	0	380	16.48	15.4	0	15	308	15.6
1	1501049	45	2	1	2014-09-26	278	1e	291	7.6	15.7	0	264	7.75	13.4	0	8	378	14.9
1	1501050	52	1	1	2007-02-08	3065	1c	410	27.69	16.4	0	360	26.1	15.7	0	25	404	16.4
1	1501051	39	2	1	2011-07-07	1455	1c	420	8	9.9	0	271	10.07	9.8	0	10	321	10.2
1	1501052	26	1	1	2013-04-25	798	1e	496	20.76	17.4	0	476	22.01	17	0	22	486	17.7
1	1501053	35	2	1	2009-06-01	2222	1e	578	39.97	14.9	0	500	41.94	13.9	0	41	542	14.3
1	1501054	28	2	1	2013-09-23	647	1e	334	19.84	13.9	0	340	22.28	13.2	0	19	309	14.1
1	1501055	27	2	1	2013-10-30	610	1e	524	15.33	17	0	378	14.72	15.3	0	15	428	15.9
1	1501056	27	2	1	2013-06-21	741	1e	346	31.16	13.6	0	334	30.38	13.2	0	31	382	13.9
1	1501057	27	2	1	2014-12-24	190	1e	898	33.86	7.4	0	751	36.59	7.6	0	37	815	7.5
1	1501058	29	2	1	2013-07-01	731	1e	438	23.58	13.8	0	413	22.36	14.6	0	21	394	15
1	1501059	43	1	1	2010-06-10	1848	1c	540	20.45	16.9	0	553	22.93	16.3	0	22	479	16.7
1	1501060	41	1	1	2006-05-27	3323	1c	510	26.5	16.1	0	504	27.6	15.7	0	26	504	16.5
1	1501061	55	2	1	2011-09-15	1387	1d	248	11.82	12	0	171	10.81	12.1	0	12	198	11.8
1	1501062	24	2	1	2015-03-29	96	1e	1515	45.3	14.2	0	1332	45.17	14.1	0	46	1572	14.9
1	1501063	25	1	2				495	52.06	15.4	0	486	51.19	15.3	0	48	454	16.7
1	1501064	42	1	2				834	18.43	13.7	0	775	23.12	13.6	0	22	770	14.2
1	1501065	42	1	2				141	7.12	14.6	0	86	8.61	14.3	0	11	111	15.1
1	1501066	23	1	2				210	12.7	16.4	0	180	12.72	15.3	0	13	176	16
3	1503001	50	1	1	2011-11-21	1303	1d	141	15.66	14.7	0	149	23.68	14.4	0	21	141	15
3	1503002	40	2	1				314	18.33	10.6	0	218	17.68	10.4	0	17	219	10.5
3	1503003	48	2					489	20.76	12.1	0	505	25.46	13.4	0	23	457	13.3
3	1503004	30	2					248	9.59	15.2	0	186	9.84	14.9	0	9	184	15.7
3	1503005	30	1	1			1e	155	5.82	16	0	120	5.89	15.4	0	7	146	15.9
3	1503006	50	1	1	2008-10-09	2441	TDF+3TC+NVP	358	23.11	15.6	0	265	22.21	14.6	0	25	354	15.2
3	1503007	50	2	1				275	10.45	13	0	217	11.8	12.7	0	12	227	12.8
3	1503008	48	2	1		42171		676	23.82	12.6	0	678	28.13	13.1	0	27	396	13.4
3	1503009	48	2	2				935	31.72	14.4	0	745	35.79	13.8	0	36	623	14.2
3	1503010	27	2	1				669	23.29	10.2	0	583	28.26	10.4	0	27	553	11.1
3	1503011	42	1	1				246	26.46	15.6	0	250	30.23	14.9	0	29	242	15.4
3	1503012	24	2	1				491	18.44	13.2	0	461	25.84	12.7	0	23	439	13.6
3	1503013	36	2	1				237	15.38	13.9	0	236	20.17	13.5	0	18	248	13.9
3	1503014	45	2	1	2010-01-21	1972	AZT+3TC+NVP	467	26.87	14.8	0	505	28.58	14.9	0	26	460	15.8
3	1503015	38	2	1				652	26.27	10.2	0	541	29.23	9.6	0	29	513	9.9
3	1503016	30	1	1				276	14.2	16.1	0	301	15.61	16.2	0	13	271	17.1
3	1503017	39	2	2				502	20.77	14.6	0	250	13.19	13.1	0	12	263	13.7
3	1503018	45	2	1				265	11.66	12.7	0	505	25.02	13.4	0	21	446	13.8
3	1503019	35	1	1				264	13.68	14.5	0	249	15.14	14.6	0	14	228	15.3
3	1503020	28	2	1				687	20.72	15.7	0	552	23.52	14.2	0	21	568	15
3	1503021	39	2	1				223	13.2	14.9	0	189	14.93	14.3	0	17	208	15.3
3	1503022	35	1	1				514	30.18	16.2	0	472	30.27	16.1	0	27	492	17.5
3	1503023	30	1	2				162	10.81	12.8	0	139	11.87	10.1	0	12	146	12.1
3	1503024	37	2	1				383	18.4	15.2	0	411	23.83	15.7	0	22	378	16.1
3	1503025	29	2	1				340	10.56	11.2	0	372	12.59	11.3	0	11	299	11.9
3	1503026	40	2	1				695	21.65	14.2	0	722	24.08	13	0	24	754	14.1
3	1503027	33	2	1				1319	28.19	15.3	0	1100	31.13	15.1	0	30	1278	16.1
3	1503028	52	1	2				416	17.68	16	0	406	21.98	15.8	0	21	360	16.7
3	1503029	47	1	1				219	7.59	17	0	151	8.63	16	0	8	169	16.5
3	1503030	40	2	1			TDF+3TC+NVP	693	23.16	13.9	0	677	22.32	14	0	22	719	14.5
3	1503031	46	1	1			TDF+3TC+NVP	58	6.45	14.7	0	43	6.24	14.6	0	7	60	15.1
3	1503032	38	1	2				130	13.57	10.1	0	112	16.25	9.4	0	16	120	10.5
3	1503033	42	2	1				359	25.28	14	0	409	26.32	14.3	0	24	394	14.6
3	1503034	50	1	1				171	13.62	15.4	0	220	17.73	15.6	0	15	169	15.9
3	1503035	29	2	1			AZT+3TC+NVP	1050	29.08	14.8	0	1031	28.36	14.2	0	26	1153	15
3	1503036	55	1	1			AZT+3TC+EFV	452	32.16	12.6	0	450	33.49	14.9	0	33	485	15.2
3	1503037	43	2	1				365	19.76	15.1	0	387	19.97	14.5	0	19	500	15.1
3	1503038	46	2	1	2010-11-17	1678	TDF+3TC+EFV	602	22.5	14.6	0	458	24.43	14.1	0	23	429	13.7
3	1503039	32	2	1			TDF+3TC+EFV	499	19.25	12.7	0	382	20.61	12.4	0	18	349	13.1
3	1503040	50	2	1				603	22.12	14.1	0	649	21.29	13.7	0	21	608	14
3	1503041	45	1	1				533	20.84	15.9	0	496	25.29	15.7	0	24	472	16.6
3	1503042	37	1	1				192	6.89	15.8	0	208	10.23	14.9	0	8	178	15.7
3	1503043	28	2	1				581	22.95	15.8	0	624	25.03	16	0	23	645	16.1
3	1503044	44	1	1				167	11.02	15.4	0	193	15.71	15.2	0	14	168	16.2
3	1503045	40	2	1				408	19.31	14.3	0	280	19.64	13.6	0	20	293	13.1
3	1503046	60	2	1				333	10.13	12.1	0	218	10.49	12	0	11	267	12
3	1503047	58	2	1				223	15.74	14.4	0	222	19.73	14.1	0	19	228	14.5
3	1503048	48	1	1				208	10.94	16.7	0	161	12.13	15.6	0	13	193	15.9
3	1503049	40	2	1				911	10.5	14.5	0	734	12.89	14.1	0	12	761	14.4
3	1503050	42	2	1				901	19.62	15.6	0	965	22.28	13.9	0	20	930	14.8
3	1503051	32	2	1				397	19.58	14.4	0	384	23.96	12.9	0	22	384	13.6
3	1503052	27	2	1				420	25.12	13.1	0	405	28.47	12.8	0	26	420	13.4
3	1503053	34	2	1				757	18.24	15.1	0	614	21.76	14.8	0	21	667	14.9
3	1503054	37	2	1				539	23.12	11.3	0	413	24.64	10.7	0	26	484	11
3	1503055	37	2	1				124	9.42	13.9	0	121	10.98	14	0	10	118	14.3
3	1503056	37	2	1				535	19.71	14	0	486	21.29	13.9	0	21	548	14.2
3	1503057	60	2	1				429	35.22	13.1	0	435	41.97	13.2	0	40	483	13.2
3	1503058	29	2	1				293	17.75	14.5	0	250	22.72	13.6	0	23	262	13.6
3	1503059	48	1	1				241	13.43	16.2	0	291	14.37	16.1	0	15	341	17
3	1503060	50	1	1				704	25.17	15	0	691	25.81	14.9	0	21	644	15.2
3	1503061	35	1	2						10.7	1	370	15.53	10.2	0	15	361	12.1
3	1503062	40	1	1				268	9.56	10	0	90	11.44	12.5	0	13	126	12.8
3	1503063	42	1	1				272	9.09	15.9	0	244	8.8	14.8	0	10	384	15.8
3	1503064	30	1	1				304	24.87	14.7	0	302	27.25	13.9	0	29	356	14.4
3	1503065	22	2	1				413	29.44	14.4	0	304	32.9	15.1	0	33	345	15.5
3	1503066	52	2	2				366	11.75	13.7	0	354	12.53	13.8	0	11	396	14.6
3	1503067	37	2	1				447	27.53	14.3	0	359	27.03	13.8	0	27	429	14.6
3	1503068	40	2	1				246	18.07	13	0	222	18.9	12.5	0	20	263	13.3
3	1503069	39	1	1				577	28.41	15.9	0	547	28.4	15.1	0	28	669	15.6
3	1503071	48	2	1				661	31.13	12	0	556	33.24	11.5	0	32	590	11.6
3	1503072	50	2	1				487	18.04	14.2	0	416	21.29	13.5	0	20	430	13.5
3	1503073	33	2	1				259	17.64	12.1	0	202	18.91	13.7	0	20	244	13.7
3	1503074	30	2	1				571	29.11	12	0	452	32.04	11.2	0	34	545	11.9
3	1503075	35	1	1				429	20.49	17.6	0	364	22.65	17.1	0	20	382	18.7
3	1503076	35	2	1				414	17.48	15.9	0	339	22.07	14.4	0	21	330	16.1
3	1503079	50	1	1				565	17.41	17.2	0	304	16.3	14.9	0	16	286	15.7
3	1503080	30	2	1				855	26.89	14.3	0	715	30.41	12.8	0	32	647	13.7
3	1503081	34	2	1				444	15.29	14.7	0	409	17.97	13.7	0	16	394	14
3	1503082	30	2	1				400	29.73	11.5	0	451	31.28	11.3	0	30	421	13.6
3	1503083	40	1	1				379	10.19	11.2	0	120	10.53	10.9	0	10	108	12
3	1503084	65	1	1				537	24.47	12.9	0	493	27.52	12.3	0	26	456	12.7
3	1503085	40	1	1				342	15.9	16.7	0	287	15.78	15.9	0	17	320	16.4
3	1503086	35	2	1				1034	33.23	14.6	0	926	33.2	13.8	0	33	849	14.2
3	1503087	40	2	1	2010-06-23	1834	TDF+3TC+NVP	498	25.59	14	0	477	29.81	11.9	0	27	533	13.1
3	1503088	42	1	1				21	3.43	14.3	0	20	3.78	12.8	0	4	23	14
3	1503089	24	2	1				809	32.02	12.4	0	779	31.96	13	0	31	869	13.7
3	1503090	31	2	1				718	27.2	15.3	0	615	29.06	14.5	0	27	600	14.7
3	1503091	35	2	1							1	137	12.4	13.3	0	13	157	13.9
3	1503092	44	2	1	2011-03-15	1571	TDF+3TC+EFV	379	27.53	13.2	0	313	25.24	12.3	0	27	363	12.8
3	1503093	30	2	1	2010-10-28	1709	TDF+3TC+NVP	258	8.76	17.1	0	196	10.54	14.7	0	9	196	15.7
3	1503094	43	1	1	2011-03-17	1569	1c	520	24.01	14.4	0	475	28.55	13.7	0	26	497	14.4
3	1503095	46	1	1			TDF+3TC+NVP	407	9.3	13.2	0	308	9.35	13.2	0	9	316	14.2
3	1503096	62	2	1	2010-02-05	1978	AZT+3TC+NVP	498	15.32	13.8	0	441	15.19	13.2	0	15	456	14.4
3	1503097	37	2	2				752	26.4	12.2	0	779	26.36	12.5	0	25	818	13.3
3	1503098	35	2	2				601	34.73	14.7	0	535	33.23	14	0	31	440	14.9
4	1504001	35	2	1	2011-08-29	1387	TDF+3TC+EFV	663	32.64	13.9	0	633	31.37	13.4	0	30	575	14.1
4	1504002	40	2	1	2013-03-11	827	TDF+3TC+EFV	152	20.05	13.2	0	158	21.49	12.5	0	16	127	13.1
4	1504003	52	2	1	2011-03-04	1565	AZT+3TC+EFV	293	17.91	14.2	0	235	18.7	13.4	0	17	214	13.6
4	1504004	41	1	1	2011-12-21	1273	AZT+3TC+EFV	160	10.34	14.4	0	179	11.49	14.8	0	8	164	15.5
4	1504005	42	2	1	2010-10-22	1698	AZT+3TC+EFV	383	23.67	13.5	0	404	21.07	13.5	0	19	446	14.2
4	1504006	29	2	1	2013-05-13	764	TDF+3TC+EFV	967	33.05	14.6	0	760	36.71	14.5	0	35	801	15.6
4	1504007	53	1	1	2015-01-06	162	AZT+3TC+NVP	702	37.68	11.7	0	509	40.55	11.2	0	40	551	11.4
4	1504008	45	1	1	2012-08-29	1022	TDF+3TC+EFV	33	1.11	16.5	0				1	2	44	17.1
4	1504009	35	2	1	2013-01-03	895	TDF+3TC+NVP	515	16.07	12.3	0	479	19.95	12.5	0	18	480	12.9
4	1504010	29	1	1	2014-11-11	218	TDF+3TC+EFV	443	21.16	16.7	0	405	23.3	15.9	0	20	385	16.1
4	1504011	32	2	1	2007-05-21	2949	AZT+3TC+EFV	736	33.14	14.4	0	661	30.32	14	0	29	659	14.1
4	1504012	65	1	1	2011-01-13	1617	TDF+3TC+EFV	167	6.56	14.5	0	141	6.17	14.4	0	6	148	15.2
4	1504013	33	2	1	2013-11-04	591	TDF+3TC+EFV	360	23.35	13.7	0	285	20.2	13.3	0	20	283	14.1
4	1504014	38	1	1	2008-04-17	2618	AZT+3TC+EFV	611	29.19	15.7	0	618	28.31	16.9	0	27	575	17.7
4	1504015	40	1	2				711	31.44	15.8	0	787	30.02	15.6	0	28	824	16.2
4	1504016	32	1	1	2011-06-09	1475	AZT+3TC+NVP	68	7.34	14.2	0	96	10.13	13.5	0	9	88	13.9
4	1504017	62	2	1	2010-04-09	1901	AZT+3TC+EFV	592	42.04	14	0	632	41.91	14.3	0	42	593	14.3
4	1504018	28	2	1	2014-06-11	377	TDF+3TC+EFV	307	16.48	14.2	0	367	20.95	14	0	18	350	14.5
4	1504019	43	2	2				334	12.11	13.8	0	377	13.29	13.4	0	13	404	13.8
4	1504020	32	2	1	2009-05-04	2241	TDF+3TC+EFV	767	37.58	15.6	0	757	41.02	15.4	0	40	392	15.6
4	1504021	38	1	1	2012-07-28	1061	TDF+3TC+EFV	328	20.21	16.4	0	325	19.08	15.9	0	16	387	19
4	1504022	45	1	1	2008-07-09	2541	AZT+3TC+NVP	504	22.32	16.5	0	441	23.62	16.5	0	24	434	17.6
4	1504023	32	2	1	2014-10-14	253	TDF+3TC+EFV	394	11.28	12.9	0	373	12.22	11.9	0	11	446	12.9
4	1504024	37	2	1	2014-01-15	525	TDF+3TC+EFV	353	18.1	13.7	0	372	19	13.9	0	17	325	14.9
4	1504025	31	2	1	2012-04-16	1164	AZT+3TC+NVP	259	13.85	12.8	0	220	12.25	13.1	0	13	242	13.7
4	1504026	37	2	1	2010-05-19	1862	AZT+3TC+NVP	341	29.43	13.4	0	375	32.28	14.2	0	31	368	14.3
4	1504027	42	2	2				546	14.23	12.2	0	412	15.79	12	0	15	435	12.7
4	1504028	33	2	1	2013-07-15	709	TDF+3TC+EFV	562	26.46	14.3	0	504	24.51	14.5	0	24	258	14.9
4	1504029	42	2	1	2009-05-25	2221	AZT+3TC+NVP	417	21.06	13.1	0	422	21.14	13.1	0	21	423	13.2
4	1504030	33	2	1	2008-11-03	2424	AZT+3TC+NVP	497	25.18	15.1	0	519	28.81	14.2	0	27	526	15.1
4	1504031	40	2	2				437	15.63	12.7	0	413	16.38	12.6	0	16	450	12.5
4	1504032	33	1	1	2009-11-05	2057	AZT+3TC+EFV	535	20.18	17.4	0	516	22.98	16	0	21	511	16.8
4	1504033	47	1	2				375	11.94	16.4	0	407	13.47	15.3	0	13	466	16.1
4	1504034	29	2	1	2012-03-15	1196	AZT+3TC+EFV	434	31.34	13.7	0	360	32.93	13.3	0	32	411	13.9
4	1504035	39	1	1	2014-02-03	506	TDF+3TC+EFV	348	35.75	14.7	0	352	37.86	15	0	34	393	15.3
4	1504036	40	1	1	2011-08-01	1423	TDF+3TC+EFV	368	20.04	16	0	352	20.22	15.4	0	20	399	16.3
4	1504037	40	2	1	2014-11-19	217	TDF+3TC+EFV	550	23.52	14.1	0	427	29.58	13.2	0	29	476	14.3
4	1504038	35	2	1	2011-05-08	1508	TDF+3TC+EFV	879	36.72	14.9	0	832	37.91	14.6	0	38	921	15.8
4	1504039	33	2	1	2011-01-27	1609	TDF+3TC+NVP	377	31.42	13.4	0	325	33.14	12.9	0	33	430	13.5
4	1504040	40	1	1			TDF+3TC+EFV	814	46.2	14.9	0	820	47.69	14.4	0	48	895	15.1
4	1504041	33	2	2				429	19.46	12.7	0	329	20.32	14	0	21	440	16
4	1504043	55	1	1	2009-06-04	2212	AZT+3TC+NVP	474	29.22	15	0	477	31.47	14.3	0	30	516	15.4
4	1504044	54	1	1	2012-12-13	925	TDF+3TC+EFV	55	5.74	14.9	0	56	7.04	14.1	0	7	63	15
4	1504045	44	1	1	2011-04-14	1534	TDF+3TC+NVP	130	11.95	14.3	0	121	12.09	14	0	12	142	14.5
4	1504046	50	1	1	2011-05-10	1508	TDF+3TC+EFV	459	9.08	12.9	0	535	9.03	12.3	0	9	587	13.1
4	1504047	65	2	1	2013-01-23	884	AZT+3TC+NVP	221	23.44	8.5	0	235	23.2	8.3	0	24	276	8.3
4	1504048	35	2	1	2014-07-02	362	TDF+3TC+EFV	619	31.43	13.4	0	606	35.65	13.6	0	35	623	14
4	1504049	22	2	2				355	22.1	11.9	0	334	22.29	12.2	0	22	377	12.6
4	1504050	35	1	1	2009-12-14	2023	AZT+3TC+NVP	274	23.6	18.2	0	264	25.76	17.8	0	25	280	18.2
4	1504051	28	2	2				633	33.05	12.4	0	582	32.9	12.8	0	30	683	13.6
4	1504052	30	2	1	2012-03-25	1193	TDF+3TC+EFV	464	28.98	14.4	0	434	30.39	13	0	30	502	14.3
4	1504053	38	2	1	2011-11-10	1329	TDF+3TC+EFV	558	22.73	13	0	443	23.96	12.9	0	24	555	13.5
4	1504054	47	1	1	2013-11-28	580	AZT+3TC+NVP	328	19.53	15.9	0	308	20.21	15.2	0	21	353	16.1
4	1504055	45	2	1	2010-04-08	1910	TDF+3TC+EFV	938	25.9	13.1	0	868	26.41	12.4	0	26	1036	13.4
4	1504056	45	2	1	2008-06-05	2582	AZT+3TC+EFV	1292	37.41	13.1	0	1244	35.7	13.3	0	34	1300	15.1
4	1504057	40	2	1	2009-07-22	2170	AZT+3TC+EFV	769	32.14	12.2	0	675	30.11	12	0	29	723	12
4	1504058	50	2	1	2009-08-06	2155	AZT+3TC+EFV	241	15.09	13	0	239	17.77	12.6	0	17	269	13.4
4	1504059	48	2	1	2014-07-23	343	TDF+3TC+NVP	953	31.42	15.2	0	743	30.89	14.2	0	29	926	15
4	1504061	60	2	1	2008-06-29	2558	TDF+3TC+EFV	1156	31.12	15.3	0	840	31.31	13.9	0	32	1041	14.6
4	1504062	35	2	1	2013-04-01	821	TDF+3TC+EFV	528	25.53	9.9	0	489	26.52	9.6	0	25	521	10.1
4	1504063	44	2	1	2009-12-17	2022	TDF+3TC+EFV	486	21.72	11.3	0	440	22.05	11.9	0	21	228	12.6
4	1504064	21	2	2				443	8.63	15.8	0	373	10.75	14.7	0	11	416	15.7
4	1504065	22	2	1	2013-01-21	891	TDF+3TC+EFV	156	14.45	8.4	0	180	16.82	8.8	0	18	204	9.2
4	1504066	41	1	1	2012-12-28	920	AZT+3TC+NVP	192	21.28	17.3	0	193	22.09	16.9	0	23	204	17.1
4	1504067	43	1	1	2011-07-28	1439	TDF+3TC+EFV	322	17.85	15.1	0	286	16.98	15.7	0	17	284	16.4
4	1504068	36	2	1	2015-01-09	178	TDF+3TC+EFV	246	11.88	9.8	0	198	12.27	9.8	0	12	223	9.7
4	1504069	39	1	2				213	5.13	17.8	0	204	5.82	18.4	0	6	242	17.9
4	1504070	40	2	1	2010-06-10	1852	AZT+3TC+NVP	642	34.2	14.1	0	698	32.15	13.8	0	30	684	14.6
4	1504071	44	2	1	2007-10-01	2836	AZT+3TC+EFV	494	22.42	13.4	0	427	19.9	13.4	0	20	473	14.4
4	1504072	42	2	1	2013-03-21	838	AZT+3TC+EFV	134	11.59	14.4	0	105	12.86	12.8	0	12	101	13.1
4	1504073	38	1	1	2008-04-12	2642	AZT+3TC+NVP	454	29	14.7	0	410	29.81	14	0	30	400	14.3
4	1504074	38	1	1	2008-08-26	2507	TDF+3TC+EFV	732	25.1	16	0	687	22.98	15.6	0	23	813	17.4
4	1504075	42	2	1	2009-07-18	2181	TDF+3TC+NVP	943	29.91	14.5	0	954	34.01	14	0	34	982	14.8
4	1504076	28	2	1	2013-12-13	572	TDF+3TC+EFV	651	37.37	15.7	0	560	39.47	14.4	0	38	537	15.3
4	1504077	30	2	1	2014-07-22	351	TDF+3TC+EFV	379	23.04	13.5	0	412	22.55	13.9	0	23	473	14.4
4	1504078	30	2	1	2013-01-08	911	TDF+3TC+EFV	369	20.69	14.9	0	340	22.06	14.7	0	21	341	15.6
4	1504079	25	2	1	2012-09-05	1036	TDF+3TC+EFV	278	12.16	14.1	0	207	14.65	12.6	0	15	183	13.2
4	1504080	50	2	1	2013-04-16	813	TDF+3TC+EFV	289	23.99	12.7	0	279	25.2	12.2	0	25	283	12.6
4	1504081	48	2	1	2007-12-25	2752	TDF+3TC+NVP	384	20.83	14.4	0	411	20.7	14.6	0	20	438	14.7
4	1504082	29	2	1	2014-07-28	346	TDF+3TC+EFV	717	34.53	15.2	0	736	33.01	14.5	0	32	806	15.6
4	1504083	26	2	1	2010-07-13	1822	AZT+3TC+EFV	666	32.52	15.3	0	628	31.19	15.2	0	32	698	16
4	1504084	56	1	1	2007-11-26	2782	TDF+3TC+EFV	308	12.74	16.9	0	268	11.42	16.7	0	11	321	18.1
4	1504085	32	2	1	2012-10-12	1001	TDF+3TC+EFV	253	18.23	13.4	0	237	17.17	12.8	0	18	246	13.7
4	1504086	30	2	1	2008-07-28	2538	TDF+3TC+EFV	341	5.66	12.5	0	286	6.03	11.7	0	6	299	12.4
4	1504087	34	2	1	2014-01-14	542	TDF+3TC+EFV	351	16.36	14	0	311	19.46	13.9	0	19	333	14.5
4	1504088	40	2	1	2013-04-11	820	TDF+3TC+NVP	565	36.14	12.8	0	566	35.94	12.7	0	36	624	14.1
2	1502001	33	2	1	2008-04-01	2632	1c	340	28.41	13.5	0	324	26.89	12.9	0	26	357	12.9
2	1502002	27	2	1	2013-10-22	602	1e	729	31.63	13.6	0	698	33.22	13.1	0	33	733	13.7
2	1502003	38	2	2				205	11.91	9.5	0	212	12.45	8.5	0	11	212	9
2	1502004	55	2	2				183	5.89	12.2	0	136	5.67	12.6	0	6	136	13.5
2	1502005	35	1	1	2012-09-19	1000	1d	17	1.71	13.8	0			12.6	1	3	19	13
2	1502006	20	2	2				16	5.41	10.3	0				1	5	15	9.5
2	1502007	51	1	1	2007-09-17	2829	1e	345	22.15	15.3	0	305	24.62	13.7	0	24	176	14.7
2	1502008	52	2	1	2006-05-31	3303	1e	730	34.47	15.1	0	758	32.86	14.6	0	31	792	15.4
2	1502009	35	2	1	2009-06-22	2185	1e	243	9.86	12.5	0	281	13.57	11.4	0	9	227	11.9
2	1502010	26	2	1	2013-12-19	544	1e	418	16.53	14.8	0	373	16.83	13.5	0	16	256	14.1
2	1502011	44	2	1	2008-03-10	2654	1c	219	15.75	13.8	0	298	21.55	13.7	0	17	230	13.7
2	1502012	19	2	2				806	25.47	15.2	0	698	27.58	14.8	0	25	678	15.1
2	1502013	33	1	2				25	3.95	9.7	0				1	4	18	10.5
2	1502014	28	2	1	2010-09-15	1735	1c	564	33.38	14.6	0	549	32.3	14.1	0	31	560	14.6
2	1502015	28	2	2				253	20.7	12	0	296	23.98	11.9	0	22	274	12.8
2	1502016	25	2	1	2009-02-05	2322	1c	670	26.37	15.4	0	610	32.13	14.7	0	29	630	15
2	1502017	32	2	1	2014-12-17	181	1e	1570	37.06	13.6	0	1406	40.87	13.7	0	40	1486	14.1
2	1502018	23	2	1	2010-03-09	1926	1c	183	11.17	11	0			11.5	1	6	60	11.9
2	1502019	35	2	1	2012-05-29	1114	1c	625	35.33	13.7	0	686	36.34	13.5	0	33	723	13.7
2	1502020	44	1	1	2013-12-11	553	1d	796	21.77	15.1	0	704	22.56	14.1	0	22	725	14.2
2	1502021	42	2	1	2007-12-24	2733	1e	758	35.93	7.7	0	484	40.39	6.7	0	40	488	6
2	1502022	31	2	1	2009-04-06	2264	1c	1004	28.12	15.4	0	801	30.36	14.6	0	29	745	14.9
2	1502023	22	2	2				122	8.67	10.7	0	153	10.76	10.4	0	8	120	10.4
2	1502024	24	1	2				604	26.81	17.2	0	597	25.92	17.2	0	25	573	18
2	1502025	25	2	1	2012-12-12	919	1c	790	41	15	0	734	42.57	13.8	0	41	699	13.9
2	1502026	20	2	1	2013-06-27	725	1e	531	29.39	15.9	0	440	28.7	15.4	0	28	395	16
2	1502027	35	2	1	2013-10-03	627	1d	287	17.22	12.8	0	262	20.71	12.2	0	20	182	12.6
2	1502028	28	2	2				841	14.42	10.2	0	648	18.21	11.8	0	15	666	11.6
2	1502029	32	2	1	2007-12-24	2737	1e	218	17.03	12.4	0	163	17.23	12.4	0	19	237	13.2
2	1502030	30	2	1	2009-07-21	2162	1c	276	10.46	13	0	240	13.41	13.9	0	11	213	13.6
2	1502031	40	2	2				15	1.69	11	0	7	1.26	10.6	0	2	12	10.2
2	1502032	28	2	1	2010-07-30	1789	1c	456	17.42	14.1	0	415	18.76	15	0	19	501	15.6
2	1502033	26	2	1	2009-12-24	2007	1c	394	27.12	14.5	0	430	27.94	14.8	0	27	482	14.9
2	1502034	32	1	1	2008-09-25	2462	1f	122	6.09	15.9	0	113	8.43	15.2	0	8	122	15.4
2	1502035	30	2	1	2014-03-12	468	1e	343	19.41	13.1	0	302	21.62	13.1	0	20	345	13.5
2	1502036	48	2	1	2010-02-03	1966	1e	524	18.76	15.5	0	417	19.59	14.3	0	20	483	14.7
2	1502037	35	1	1	2010-02-16	1953	1d	83	4.81	16.1	0	47	4.77	14.3	0	5	54	15
2	1502038	51	2	1	2011-09-10	1382	1c	394	23.78	14.1	0	335	23.4	14	0	25	398	14.2
2	1502039	23	2	2				95	5.35	12.8	0	110	7.86	12.5	0	8	120	13.9
2	1502040	50	2	1	2009-09-16	2106	1c	591	25.07	13.8	0	519	25.27	13.4	0	25	608	13.6
2	1502041	55	1	1	2011-03-24	1552	1e	355	18.02	15.1	0	332	22.69	14.7	0	19	329	14.9
2	1502042	35	2	1	2013-12-25	545	1e	790	40.46	14.7	0	729	40.3	13.8	0	40	850	14.2
2	1502043	50	2	1	2013-08-28	664	1e	564	39.2	12.9	0	529	39.93	12.4	0	39	596	12.6
2	1502044	40	2	1	2011-12-16	1286	1c	682	34.64	14.1	0	674	34.74	13.6	0	33	746	13.9
2	1502045	27	2	1	2009-02-13	2322	1d	384	34.72	12.9	0	389	35.75	12.6	0	37	482	12.7
2	1502046	25	2	1	2012-12-07	929	1c	529	28.31	15.7	0	545	29.06	15.8	0	27	513	15.7
2	1502047	47	1	1	2011-05-29	1487	1d	104	6.69	13.8	0	87	7.13	13.2	0	7	94	14.5
2	1502048	44	2	1	2008-04-22	2620	1c	520	24.41	14.5	0	476	26.67	14.2	0	25	509	14.8
2	1502049	27	2	1	2007-10-25	2800	1c	898	27.78	15.6	0	771	28.71	14.9	0	27	817	15.2
2	1502050	35	2	1	2008-01-23	2710	1d	433	33.22	15.4	0	407	32.92	13.5	0	32	503	14.3
2	1502051	30	2	1	2015-06-25	0	1e	559	26.23	13.1	0	423	27.87	12.7	0	27	520	13.4
2	1502052	50	2	1	2012-01-17	1256	1c	326	10.64	14.1	0	321	9.53	14	0	10	382	14.6
2	1502053	37	1	1	2008-08-12	2513	1e	164	10.11	18.8	0	143	11.26	16.7	0	11	173	17.2
2	1502054	28	2	1	2008-06-24	2562	1c	460	23.14	18.7	0	368	23.88	15	0	25	379	15.6
2	1502055	30	1	1	2008-06-24	2562	1c	144	9.55	15.3	0	125	8.69	15.6	0	10	152	15.8
2	1502056	28	2	1	2010-02-25	1951	1c	220	10.88	12.4	0	191	13.64	13.3	0	13	200	13.1
2	1502057	46	1	1	2011-02-24	1587	1c	142	12.42	15.4	0	153	13.23	15	0	12	140	15.5
2	1502058	35	2	1	2013-06-13	747	1e	496	22.3	13.8	0	492	23.13	13.9	0	23	527	14.2
2	1502059	33	2	1	2013-02-26	854	1e	382	22.4	12.5	0	364	23.57	13.2	0	24	442	13.9
2	1502060	38	2	1	2006-08-31	3225	1e	1176	34.67	12.5	0	887	36.27	12.5	0	35	918	13.1
2	1502061	27	2	1	2011-02-16	1595	1c	633	23.85	16.7	0	548	25.25	14.7	0	23	551	15.3
2	1502062	30	2	1	2013-05-21	770	1e	783	26.54	14.7	0	685	26.65	14	0	27	759	14.7
2	1502063	30	2	1	2008-09-24	2470	1c	472	16.85	13.1	0	458	19.12	13.4	0	17	437	13.6
2	1502064	36	2	1	2013-02-08	872	1d	259	17.5	14.7	0	228	15.21	13.4	0	16	274	14.2
2	1502065	23	2	1	2015-01-02	179	1e	444	28.24	12.2	0	408	27.05	12.5	0	26	461	12.7
2	1502066	50	1	1	2013-01-30	881	1e	152	12.03	14.8	0	147	14.87	15.6	0	15	162	16.2
2	1502067	30	2	1	2008-12-22	2381	1c	1103	43.84	14.8	0	839	43.25	15	0	42	1017	15.5
2	1502068	29	2	1	2013-07-17	713	TDF+3TC+EFV	486	22.92	14.2	0	397	25.46	13.6	0	25	446	14.1
2	1502069	27	1	1	2012-01-31	1246	1f	616	22.27	16	0	637	26.53	16.4	0	25	622	16.6
2	1502070	36	2	1	2013-02-27	853	1d	311	17.23	12.5	0	260	17.37	12.6	0	17	316	13.2
2	1502071	57	2	1	2007-09-16	2844	1c	340	12.53	12.8	0	329	13.02	12.5	0	12	364	13.5
2	1502072	27	2	1	2012-04-29	1158	TDF+3TC+EFV	476	28.36	14.7	0	437	27.45	15.3	0	27	456	15.9
2	1502073	43	1	1	2006-02-08	3430	1d	218	16.62	14.6	0	205	19.17	15.7	0	19	241	16.5
2	1502074	23	2	1	2013-10-09	630	1e	550	36.15	13	0	513	35.83	11.9	0	35	598	12.5
2	1502075	50	1	1	2014-05-14	414	1e	495	15.41	15.3	0	442	14.97	14.5	0	15	432	14.6
2	1502076	30	2	1	2008-01-14	2726	1c	158	5.29	12	0	160	5.37	11.9	0	5	167	13
	Key
	1	Sex		study participants those male as 1 and Female as 2
	2	study site code		the study site of Burayu health center as 1, Sendafa health center as 2, Kirkos Health center as 3 and Meshualekia health center as 4
	3	onART		Patients on ART coded as 1 and Not on ART coded 2
	4	ART_regimen		Type of ART regimen
	5	Error by FACSPresto at site or EPHI		Patients those have CD4-T cell results by FACSPresto at site or EPHI coded as 0 and those have not result coded 1
